# Supplementary material for: Dual Impacts of Lung Transplantation on the Recovery and Comorbidity of Interstitial Lung Diseases: A Longitudinal Assessment of the Benefits and Burden
Source: J Clin Med. 2025 Sep 11;14(18):6420. doi: 10.3390/jcm14186420 (PMC12470646; doi:10.3390/jcm14186420)
Supplement: Supplementary file 1 [file jcm-14-06420-s001.zip]

Archive with 1 entries (1 files):
- jcm-3813236-supplementary.pdf
